# Supplementary material for: Specification and Evaluation of Plasticizer Migration Simulants for Human Blood Products: A Delphi Study
Source: Biomolecules. 2021 Jul 22;11(8):1081. doi: 10.3390/biom11081081 (PMC8392596; doi:10.3390/biom11081081)
Supplement: Supplementary file 1 [file biomolecules-11-01081-s001.zip]

Archive with 1 entries (1 files):
- biomolecules-1282781-supplementary.pdf
